# Supplementary material for: Clinical Outcomes of Maxillary Sinus Floor Perforation by Dental Implants and Sinus Membrane Perforation during Sinus Augmentation: A Systematic Review and Meta-Analysis
Source: J Clin Med. 2024 Feb 22;13(5):1253. doi: 10.3390/jcm13051253 (PMC10932102; doi:10.3390/jcm13051253)
Supplement: Supplementary file 1 [file jcm-13-01253-s001.zip]

Archive with 1 entries (1 files):
- jcm-2862424-supplementary.pdf
